# Supplementary material for: Systemic immune remodeling following curative (R0) resection of colorectal liver metastases
Source: Front Immunol. 2026 Jul 9;17:1843400. doi: 10.3389/fimmu.2026.1843400 (PMC13391566; doi:10.3389/fimmu.2026.1843400)
Supplement: Supplementary file 1 [file Table1.xlsx]

## Sheet: Sheet1
Biobank ID	Liver resection/first sampling date	Postoperative sampling time	Postoperative sampling interval (weeks)	Early group (≤5 weeks)	Late group (>5 weeks)
951	2022-01-12	29/3/2023	16.9		Yes
928	23/5/2024	13/6/2024	3	Yes
956	14/2/2023	24/3/2023	5.4		Yes
957	14/2/2023	15/3/2023	4.1	Yes
1021	18/4/2024	14/5/2024	3.7	Yes
462	28/11/2023	27/12/2023	4.1	Yes
607	2024-01-02	28/2/2024	3.9	Yes
934	2023-01-08	26/11/2023	16.7		Yes
939	2023-03-08	24/8/2023	3	Yes
943	21/9/2023	18/10/2023	3.9	Yes
970	2023-07-09	2023-08-11	8.9		Yes
972	14/9/2023	2023-11-10	3.9	Yes
974	2023-07-11	2023-06-12	4.1	Yes
976	2024-04-01	31/1/2024	3.9	Yes
983	21/12/2023	31/1/2024	5.9		Yes
955	26/1/2023	27/2/2023	4.6	Yes
960	23/2/2023	29/3/2023	4.9	Yes
