# Supplementary material for: Systemic immune remodeling following curative (R0) resection of colorectal liver metastases
Source: Front Immunol. 2026 Jul 9;17:1843400. doi: 10.3389/fimmu.2026.1843400 (PMC13391566; doi:10.3389/fimmu.2026.1843400)
Supplement: Supplementary file 3 [file Table3.xlsx]

## Sheet: Sheet1
Immune subset	Neoadjuvant (n=11)	Non-neoadjuvant (n=6)	p value (t test/Mann-whitney U test)
Pre-op: % CD11b+	82.7 (75.7-88.9)	46.4 (42.2-70.6)	0.122
Post-op: % CD11b+	60.2 ± 28.1	60.4 ± 18.8	0.628829
Pre-op: % Monocytes	31.4 ± 13.8	20.9 ± 9.8	0.235638
Post-op: % Monocytes	33.9 ± 18.1	22.4 ± 10.0	0.294524
Pre-op: % B cells	6.4 (3.0-7.7)	4.9 (3.7-13.7)	0.216
Post-op: % B cells	5.0 ± 2.2	5.5 ± 3.3	0.40212
Pre-op: % M-MDSC	67.0 ± 14.0	77.8 ± 10.2	0.235059
Post-op: % M-MDSCs	65.0 ± 17.7	76.2 ± 10.1	0.301204
Pre-op: % S100A9+M-MDSCs	85.4 ± 10.4	85.4 ± 7.7	0.780063
Post-op: % S100A9+M-MDSCs	89.0 (61.6-93.0)	89.0 (87.3-96.2)	0.216
Pre-op: % Tfh	7.0 ± 3.4	8.8 ± 5.4	0.172379
Post-op: % Tfh	11.5 ± 4.7	6.6 ± 4.6	0.554142
Pre-op: % Treg	2.2 ± 1.1	2.5 ± 1.5	0.771308
Post-op: % Treg	2.2 ± 2.0	1.8 ± 0.5	0.974847
Pre-op: % PD-1+CD8+	8.7 ± 3.6	7.6 ± 6.4	0.44945
Post-op: % PD-1+CD8+	8.2 ± 4.4	6.9 ± 5.1	0.766456
Pre-op: % PD-1+CD4+	14.3 ± 10.4	7.4 ± 4.1	0.227341
Post-op: % PD-1+CD4+	8.2 (4.2-22.7)	6.7 (3.4-9.9)	0.607
Pre-op: % CTLA4+CD8+	0.9 (0.2-29.5)	0.5 (0.2-0.7)	0.776
Post-op: % CTLA4+CD8+	1.1 (0-1.5)	0 (0-0.4)	0.066
Pre-op: % CTLA4+CD4+	0.7 (0.2-25.5)	0.2 (0.2-0.5)	1
Post-op: % CTLA4+CD4+	0.4 (0.1-0.9)	0.1 (0-0.4)	0.529
Pre-op: % TIM3+CD8+	29.6 (10.0-88.3)	30.3 (19.9-62.7)	0.272
Post-op: % TIM3+CD8+	31.1 ± 31.4	33.2 ± 14.1	0.954114
Pre-op: % TIM3+CD4+	57.3 ± 30.0	25.6 ± 23.9	0.265637
Post-op: % TIM3+CD4+	44.1± 28.3	11.4 ± 7.2	0.0792484
Pre-op: % LAG3+CD8+	0 (0-0.2)	0 (0-0.1)	0.328
Post-op: % LAG3+CD8+	0 (0-0.4)	0.1 (0-0.4)	0.181
Pre-op: % LAG3+CD4+	0 (0-0.2)	0 (0-0.1)	1
Post-op: % LAG3+CD4+	0 (0-0)	0.1 (0-0.4)	0.145
Pre-op: % CD8+ T cells	38.1 ± 24.0	34.3 ± 11.3	0.532284
Post-op: % CD8+ T cells	31.8 ± 24.4	30.2 ± 11.9	0.654894
Pre-op: % CD4+ T cells	53.8 ± 25.1	61.7 ± 11.9	0.334723
Post-op: % CD4+ T cells	61.8 ± 25.7	65.7 ± 13.1	0.540793
